# Supplementary material for: A single dose of an adenovirus-vectored vaccine provides protection against SARS-CoV-2 challenge
Source: Nat Commun. 2020 Aug 14;11:4081. doi: 10.1038/s41467-020-17972-1 (PMC7427994; doi:10.1038/s41467-020-17972-1)
Supplement: Supplementary file 4 — Source Data [file 41467_2020_17972_MOESM4_ESM.xlsx]

## Sheet: Figure 1b
	Figure 1. Adenovirus-based vaccine design and immunogenicity in mice.
	b, Western blot of transgene expression in HEK293 cells.
	Top of each Western blot image:
	Lane 1	Soriginal	20 ul loaded
	Lane 2	SPtPA add Smature	20 ul loaded
	Lane 3	SPoriginal add Soptimized	20 ul loaded
	Lane 4	SPtPA add Soptimized	20 ul loaded
	Lane 5	empty plasmid	20 ul loaded
	Lane 6	Thermo Scientific Page RulerTM Prestained Protein Ladder (No. 26616)	5 ul loaded
		Left blot top:
	Primary Ab	Anti-SARS-CoV spike antibody (Sino Biological, Cat: 40150-t52)	(1:2,000)
	Secondary Ab	Anti-Rabbit HRP (Cell Signaling Technology, Cat: 7074P2)	(1:10,000)
		Right blot (Top - same lane order as left blot)
	Primary Ab	Beta-Actin HRP (Abcam, Cat: ab49900)	(1:10,000)

## Sheet: Figure 1c
	Figure 1. Adenovirus-based vaccine design and immunogenicity in mice.
	c, SARS-CoV-2 S IgG Titre at weeks 0, 2, 4, 6 and 8 following vaccination.
	IM route
	Dose	ID	Week 0	Week 2	Week 4	Week 6	Week 8
	5*109 VP	1	50	132213	173725	63021	75406
		2	50	334094	338282	138691	146258
		3	50	207790	234422	119550	83694
		4	50	211262	227301	111124	97048
		5	50	217535	292238	209923	92336
		6	50	166494	164640	66829	86284
		7	50	198521	207253	119988	165646
		8	50	254206	275514	116515	201728
		9	50	257512	317835	125021	197999
		10	50	295424	260473	130945	215418
	5*108 VP	1	50	76025	112643	25795	65316
		2	50	58036	133100	55096	77463
		3	50	85369	130575	35719	45707
		4	50	62736	179930	54034	64794
		5	50	85844	155808	38982	75934
		6	50	68116	159752	18530	58604
		7	50	63426	167617	35363	51302
		8	50	63871	197022	33102	70443
		9	50	106399	206477	33016	41684
		10	50	78406	221495	57525	52892
	5*107 VP	1	50	26526	56806	26800	53237
		2	50	18678	40342	15042	35172
		3	50	23327	40616	9192	16895
		4	50	35330	92771	22048	34196
		5	50	47989	98431	28293	48048
		6	50	27212	38040	11044	26859
		7	50	14704	61187	21016	24495
		8	50	21307	24832	6643	11581
		9	50	19753	26978	4786	6903
		10	50	62971	82317	18575	30817
	Ad5 Vector	1	50	275	474	372	266
		2	50	187	176	316	257
		3	50	168	415	510	350
		4	50	194	537	428	315
		5	50	120	385	595	482
		6	50	266	317	382	216
		7	50	125	435	382	273
		8	50	259	416	346	612
		9	50	50	401	294	353
		10	50	168	579	470	210

## Sheet: Figure 1d
	Figure 1. Adenovirus-based vaccine design and immunogenicity in mice.
	d, SARS-CoV-2 NAb Titre at weeks 0, 2, 4, 6 and 8 following vaccination.
	IM route
	Dose	ID	Week 0	Week 2	Week 4	Week 6	Week 8
	5*109 VP	1	8	27	44	36	478
		2	8	180	362	806	623
		3	8	70	108	1012	560
		4	8	52	292	136	171
		5	8	51	85	148	614
		6	8	101	39	88	286
		7	8	66	88	398	1854
		8	8	41	282	183	211
		9	8	40	288	397	428
		10	8	101	109	826	281
	5*108 VP	1	8	25	167	108	97
		2	8	24	33	292	195
		3	8	8	32	251	249
		4	8	8	33	102	36
		5	8	8	31	98	88
		6	8	8	38	321	248
		7	8	8	47	54	38
		8	8	42	101	793	711
		9	8	19	35	270	234
		10	8	8	49	158	255
	5*107 VP	1	8	8	8	138	267
		2	8	8	8	8	30
		3	8	8	47	8	86
		4	8	8	8	39	30
		5	8	32	80	132	serum run out
		6	8	33	88	83	193
		7	8	8	8	8	8
		8	8	8	238	102	99
		9	8	8	8	17	30
		10	8	8	17	226	71

## Sheet: Figure 1e
	Figure 1. Adenovirus-based vaccine design and immunogenicity in mice.
	e, SARS-CoV-2 PNAb Titre at weeks 0, 2, 4, 6 and 8 following vaccination.
	IM route
	Dose	ID	Week 0	Week 2	Week 4	Week 6	Week 8
	5*109 VP	1	20	371	1933	2377	1935
		2	20	904	1486	1591	1976
		3	20	232	1008	3708	1902
		4	20	426	569	1258	570
		5	20	149	696	1611	2923
		6	20	508	398	508	574
		7	20	356	711	1755	1852
		8	20	616	1025	2285	2097
		9	20	712	237	1755	1852
		10	20	616	342	2285	2097
	5*108 VP	1	20	93	431	995	716
		2	20	203	218	280	313
		3	20	121	287	686	922
		4	20	111	937	609	718
		5	20	145	220	525	1066
		6	20	128	286	359	509
		7	20	69	201	268	405
		8	20	51	740	949	1370
		9	20	116	282	535	668
		10	20	177	339	505	582
	5*107 VP	1	20	serum run out	251	409	462
		2	20	70	113	83	113
		3	20	123	80	160	267
		4	20	109	319	229	401
		5	20	676	704	753	998
		6	20	serum run out	100	349	443
		7	20	340	801	1074	1064
		8	20	20	107	126	722
		9	20	serum run out	85	89	61
		10	20	191	215	165	172

## Sheet: Figure 1f
	Figure 1. Adenovirus-based vaccine design and immunogenicity in mice.
	f, SARS-CoV-2 S IgG Titre at weeks 0, 2, 4, 6 and 8 following vaccination.
	IN route
	Dose	ID	Week 0	Week 2	Week 4	Week 6	Week 8
	5*109 VP	1	50	210479	209517	292335	300198
		2	50	154837	313107	481952	440390
		3	50	168658	148133	221242	254892
		4	50	245121	601075	343206	404485
		5	50	208749	158694	152792	212671
		6	50	190449	205528	270287	207979
		7	50	211513	450394	492132	328798
		8	50	229924	121465	139766	171041
		9	50	265870	317272	386156	277960
		10	50	245769	281115	303701	258064
	5*108 VP	1	50	85036	82278	158479	145210
		2	50	106996	66741	44435	57652
		3	50	90082	44204	43928	60925
		4	50	78093	39686	47524	61371
		5	50	40461	12129	serum run out	24881
		6	50	87287	54119	64817	101329
		7	50	53456	24164	26215	70675
		8	50	46214	21004	27291	63601
		9	50	66206	49693	42282	81234
		10	50	42650	18325	19549	53490
	5*107 VP	1	50	47604	18007	12818	29625
		2	50	9420	19879	20683	35701
		3	50	21156	18816	9099	29425
		4	50	32658	5491	9406	9550
		5	50	37206	10220	11979	24151
		6	50	43611	9784	6759	26488
		7	50	22131	7269	7513	7211
		8	50	23297	12782	8602	23434
		9	50	38343	3621	2823	10702
		10	50	51943	8084	7069	13951
	Ad5 Vector	1	50	167	303	5355	270
		2	50	50	150	187	128
		3	50	114	288	468	422
		4	50	50	301	282	347
		5	50	50	169	327	270
		6	50	209	107	149	197
		7	50	50	244	725	509
		8	50	50	218	636	341
		9	50	50	142	747	208
		10	50	400	225	793	297

## Sheet: Figure 1g
	Figure 1. Adenovirus-based vaccine design and immunogenicity in mice.
	g, SARS-CoV-2 NAb Titre at weeks 0, 2, 4, 6 and 8 following vaccination.
	IN route
	Dose	ID	Week 0	Week 2	Week 4	Week 6	Week 8
	5*109 VP	1	8	58	586	1454	2285
		2	8	96	1704	3409	7804
		3	8	8	2712	924	2397
		4	8	32	1874	2597	824
		5	8	8	970	1136	856
		6	8	38	841	1025	1267
		7	8	59	1160	2281	2522
		8	8	213	2752	2558	1961
		9	8	64	2685	2499	4463
		10	8	75	1083	1474	256
	5*108 VP	1	8	36	131	499	81
		2	8	70	290	230	503
		3	8	290	463	427	serum run out
		4	8	148	131	135	63
		5	8	110	154	65	29
		6	8	41	143	337	966
		7	8	31	40	96	89
		8	8	8	137	98	74
		9	8	8	100	106	170
		10	8	32	110	89	256
	5*107 VP	1	8	8	8	8	163
		2	8	8	8	60	66
		3	8	8	92	8	234
		4	8	23	83	32	86
		5	8	8	25	229	250
		6	8	8	8	8	97
		7	8	8	8	23	8
		8	8	8	30	28	101
		9	8	8	29	8	8
		10	8	8	8	8	30

## Sheet: Figure 1h
	Figure 1. Adenovirus-based vaccine design and immunogenicity in mice.
	h, SARS-CoV-2 PNAb Titre at weeks 0, 2, 4, 6 and 8 following vaccination.
	IN route
	Dose	ID	Week 0	Week 2	Week 4	Week 6	Week 8
	5*109 VP	1	20	873	4337	4370	6595
		2	20	374	3063	3508	5055
		3	20	424	2181	9175	12305
		4	20	484	5661	7320	9747
		5	20	512	2025	2144	3655
		6	20	449	4101	6430	7393
		7	20	201	1941	3399	8383
		8	20	1964	3100	3986	6856
		9	20	376	2104	5264	5191
		10	20	609	2020	3570	3180
	5*108 VP	1	20	69	355	802	594
		2	20	753	1557	1842	1857
		3	20	653	1126	1514	1751
		4	20	440	841	982	2273
		5	20	107	185	303	418
		6	20	386	547	1337	2492
		7	20	223	141	988	936
		8	20	127	633	571	773
		9	20	236	186	318	325
		10	20	115	261	231	211
	5*107 VP	1	20	131	165	137	312
		2	20	180	186	145	254
		3	20	53	350	244	293
		4	20	93	309	144	160
		5	20	236	236	523	501
		6	20	83	70	113	208
		7	20	199	118	314	106
		8	20	399	759	478	356
		9	20	273	88	66	72
		10	20	79	122	145	108

## Sheet: Figure 1i
	Figure 1. Adenovirus-based vaccine design and immunogenicity in mice.
	i, Cellular immune responses were assessed at day 14 following vaccination in the 5×108 VP dose groups by intracellular cytokine staining assays.
	Cytokine+ CD8+ T Cells (%)
CD8+ IFNr+					CD8+ TNF+					CD8+ IL-2+
ID	IM	IN	Ad5 vector		ID	IM	IN	Ad5 vector		ID	IM	IN	Ad5 vector
1	1.689	0.216	0.002		1	0.35	0.031	-0.011		1	0.371	0.108	-0.088
2	0.835	0.138	-0.015		2	0.132	0.014	-0.004		2	0.185	0.096	0.011
3	2.034	0.1	-0.004		3	0.479	0.029	-0.003		3	0.486	0.087	-0.005
4	1.125	0.008	-0.014		4	0.277	-0.004	0		4	0.286	-0.039	-0.002
5	1.124	0.12	-0.003		5	0.254	0.002	0.012		5	0.29	0.077	0.013
6	1.105	0.074	-0.017		6	0.259	0	-0.008		6	0.187	0.043	-0.021
7	1.802	0.117	-0.01		7	0.469	0.026	0.004		7	0.441	0.045	-0.006
8	1.243	0.18	0.002		8	0.372	0.035	0.008		8	0.326	0.114	0
9	1.644	0.065	-0.006		9	0.373	0.012	0.002		9	0.226	0.013	-0.02
10	1.038	0.128	-0.014		10	0.264	0.022	-0.003		10	0.273	0.07	0.008

## Sheet: Figure 1j
	Figure 1. Adenovirus-based vaccine design and immunogenicity in mice.
	j, Cellular immune responses were assessed at day 14 following vaccination in the 5×108 VP dose groups by intracellular cytokine staining assays.
	Cytokine+ CD4+ T Cells (%)
CD4+ IFNr+					CD4+ TNF+					CD4+ IL-2+
ID	IM	IN	Ad5 vector		ID	IM	IN	Ad5 vector		ID	IM	IN	Ad5 vector
1	0.313	0.033	-0.004		1	0.169	0.049	0		1	0.455	0.279	-0.066
2	0.273	0.021	0.001		2	0.138	0.019	-0.001		2	0.318	0.119	-0.016
3	0.216	0.036	-0.001		3	0.102	0.035	-0.001		3	0.248	0.105	-0.004
4	0.272	0.003	-0.011		4	0.136	0.001	0.002		4	0.403	0.017	-0.007
5	0.191	0.011	-0.001		5	0.087	0.004	0.001		5	0.258	0.067	-0.006
6	0.183	0.021	-0.004		6	0.091	0.015	-0.002		6	0.236	0.098	0.036
7	0.259	0.013	-0.002		7	0.152	0.007	0.003		7	0.316	0.051	0.029
8	0.324	0.041	0.003		8	0.192	0.016	-0.004		8	0.359	0.097	0.018
9	0.144	0.01	0.007		9	0.098	0.012	-0.001		9	0.189	0.067	0
10	0.246	0.044	0.01		10	0.149	0.042	-0.008		10	0.243	0.139	0.002

## Sheet: Figure 2a
	Figure 2. Protective efficacy of Ad5-nCoV in mice.
	a, Tissue live virus numbers at 3 dpi (n=4) and 5 dpi (n=3) in the lungs and turbinates.
	Log10 SARS-CoV-2 PFU per gram
	Lung IN	ID	5×109VP	5×108VP	5×107VP	Ad5 vector
	3 dpi	1	<2	<2	<2	5.85
		2	<2	<2	<2	5.65
		3	<2	<2	<2	5.76
		4	<2	<2	<2	5.72
	5 dpi	1	<2	<2	<2	3.4
		2	<2	<2	<2	<2
		3	<2	<2	<2	<2
	Lung IM	ID	5×109VP	5×108VP	5×107VP	Ad5 vector
	3 dpi	1	<2	<2	<2	5.56
		2	<2	<2	<2	6.74
		3	<2	<2	<2	6.83
		4	<2	<2	<2	5.58
	5 dpi	1	<2	<2	<2	3.45
		2	<2	<2	<2	3.32
		3	<2	<2	<2	3.51
	Turbinate IN	ID	5×109VP	5×108VP	5×107VP	Ad5 vector
	3 dpi	1	<2	<2	<2	3.6
		2	<2	<2	<2	3.85
		3	<2	<2	<2	3.85
		4	<2	<2	<2	4.46
	5 dpi	1	<2	<2	<2	3.32
		2	<2	<2	<2	3.48
		3	<2	<2	<2	3.7
	Turbinate IM	ID	5×109VP	5×108VP	5×107VP	Ad5 vector
	3 dpi	1	<2	2.9	3.36	4.7
		2	2.7	<2	3.6	4.3
		3	<2	<2	<2	5.4
		4	3.51	<2	3.41	5.04
	5 dpi	1	<2	<2	<2	3.38
		2	<2	<2	2.3	3.48
		3	<2	<2	<2	3

[truncated: 26 more sheets: Figure 2b, Figure 3a, Figure 3b, Figure 3c, Figure 3d, Figure 3e, Supplementary Figure 1a, Supplementary Figure 1b, Supplementary Figure 1c, Supplementary Figure 2a, Supplementary Figure 2b, Supplementary Figure 2c, Supplementary Figure 3a, Supplementary Figure 3b, Supplementary Figure 3c, Supplementary Figure 4a, Supplementary Figure 4b, Supplementary Figure 4c, Supplementary Figure 5a, Supplementary Figure 5b …]
